# Supplementary material for: Transcriptomic analysis of differential expression between surviving and nonsurviving patients infected by the SARS-CoV-2 Delta variant
Source: Sci Rep. 2025 May 15;15:16844. doi: 10.1038/s41598-025-00280-3 (PMC12081745; doi:10.1038/s41598-025-00280-3)
Supplement: Supplementary file 5 — Supplementary Material 5 [file 41598_2025_280_MOESM5_ESM.xlsx]

## Sheet: Pipepline 1
Ensembl_gene_id	log_2_fold_change	p.val		Supplementary table 1
ENSG00000130487	2.55026	3.87958e-14		Full list of all DEGs per pipeline, with log fold changes and p.values per gene. Each sheet contains a list of DEGs from a single pipeline.
ENSG00000088827	5.89995	1.77206e-10
ENSG00000115155	4.24928	8.41238e-10
ENSG00000179593	1.38464	2.46495e-09
ENSG00000157601	2.26495	9.60932e-09
ENSG00000137959	4.02655	3.23806e-08
ENSG00000133106	1.86446	2.46066e-07
ENSG00000134321	2.841	4.50277e-07
ENSG00000126709	2.85825	5.12399e-07
ENSG00000137965	2.46587	6.16309e-07
ENSG00000185745	3.92543	1.1039e-06
ENSG00000149131	2.3216	3.9048e-06
ENSG00000119917	3.07931	4.56469e-06
ENSG00000160932	1.85818	5.43434e-06
ENSG00000187608	1.8437	9.19829e-06
ENSG00000184979	2.27477	2.55164e-05
ENSG00000108771	1.14321	9.78099e-05
ENSG00000111331	1.81766	0.000100402
ENSG00000278196	3.09692	0.000106827
ENSG00000211957	-5.45131	0.000114282
ENSG00000135114	1.81048	0.000135505
ENSG00000244921	-4.06396	0.000137495
ENSG00000214263	-7.02894	0.000153726
ENSG00000254681	-5.15251	0.000164155
ENSG00000137628	1.6066	0.000185366
ENSG00000239839	-3.25577	0.000203441
ENSG00000134326	2.40419	0.000265454
ENSG00000196141	1.30957	0.000303357
ENSG00000164849	-2.75158	0.000332397
ENSG00000142089	2.13513	0.00043162
ENSG00000221957	2.55894	0.000458124
ENSG00000125148	1.13554	0.000474656
ENSG00000108679	1.84846	0.000501655
ENSG00000262902	-4.91081	0.0005179
ENSG00000151364	3.86975	0.000557939
ENSG00000185339	1.36334	0.000579554
ENSG00000168961	1.0001	0.000608313
ENSG00000274588	2.87568	0.000594815
ENSG00000138642	1.51688	0.00066451
ENSG00000119922	2.18145	0.000701835
ENSG00000152778	1.17253	0.000711943
ENSG00000111335	1.45164	0.000843942
ENSG00000157827	1.28354	0.000889171
ENSG00000188157	1.01743	0.000895863
ENSG00000168899	1.13697	0.000915394
ENSG00000198938	-0.828297	0.000964635
ENSG00000156113	2.71965	0.00102088
ENSG00000165949	4.1977	0.00107573
ENSG00000138646	1.40501	0.00114528
ENSG00000133216	1.67944	0.00128025
ENSG00000152953	-2.24429	0.00128641
ENSG00000130529	1.82505	0.00136403
ENSG00000132530	1.61074	0.00136128
ENSG00000205413	1.01909	0.00144231
ENSG00000240342	-0.97333	0.00144719
ENSG00000107902	-0.696444	0.00149551
ENSG00000167914	2.22697	0.00172829
ENSG00000204710	2.99573	0.00172101
ENSG00000225492	2.23011	0.00184389
ENSG00000067798	-5.94025	0.00193793
ENSG00000185507	1.20932	0.00200817
ENSG00000212907	-0.748618	0.00199993
ENSG00000055332	1.08622	0.00211457
ENSG00000059378	0.854902	0.00206014
ENSG00000068784	0.747455	0.00207607
ENSG00000111728	-2.06378	0.00216053
ENSG00000185482	0.921171	0.0021678
ENSG00000135047	1.16029	0.00231403
ENSG00000167083	1.05704	0.00238682
ENSG00000196275	-1.93672	0.00237704
ENSG00000078114	-3.3242	0.00254616
ENSG00000146070	-2.55819	0.0025817
ENSG00000171860	1.39534	0.00257248
ENSG00000180596	1.48029	0.00252701
ENSG00000133816	-0.991983	0.00268365
ENSG00000136514	1.31039	0.00271075
ENSG00000241294	-2.39695	0.00284015
ENSG00000177989	1.36391	0.00300231
ENSG00000168062	2.1569	0.00311212
ENSG00000011028	-2.55661	0.0033703
ENSG00000138496	1.29953	0.00336693
ENSG00000182263	-2.55934	0.00333263
ENSG00000253818	3.6073	0.00341208
ENSG00000134539	1.20033	0.00344884
ENSG00000215788	-0.614179	0.00353511
ENSG00000130202	1.42637	0.00371891
ENSG00000177409	1.17771	0.0037891
ENSG00000233822	2.14494	0.00391003
ENSG00000100473	-1.333	0.00405722
ENSG00000272602	1.17475	0.00412835
ENSG00000173372	1.78007	0.00451914
ENSG00000257599	-1.80822	0.00453306
ENSG00000228253	-0.64317	0.0046889
ENSG00000198804	-0.767574	0.0049113
ENSG00000274290	1.83355	0.00489615
ENSG00000177947	2.10685	0.0050457
ENSG00000132274	0.972915	0.00509234
ENSG00000264745	-2.28304	0.0051595
ENSG00000150687	1.32764	0.00520802
ENSG00000130222	1.3576	0.00542569
ENSG00000287299	1.21535	0.00561084
ENSG00000099889	1.21041	0.00570426
ENSG00000105612	0.8197	0.00572622
ENSG00000135144	-1.48387	0.00590922
ENSG00000148344	-3.0932	0.00594849
ENSG00000159674	1.04473	0.00609453
ENSG00000198840	-0.779896	0.00612586
ENSG00000197632	-2.54235	0.00620098
ENSG00000089127	1.38455	0.00632699
ENSG00000055118	-2.15371	0.00686422
ENSG00000079308	-2.02696	0.00693978
ENSG00000082397	0.847494	0.00665838
ENSG00000171659	1.99464	0.00688418
ENSG00000179639	-2.94685	0.00678452
ENSG00000185885	1.34654	0.00683582
ENSG00000198727	-0.913106	0.00660929
ENSG00000198886	-0.801291	0.00643524
ENSG00000267365	2.49371	0.00668286
ENSG00000075945	1.55622	0.00721334
ENSG00000105048	1.61776	0.00731466
ENSG00000114554	-0.917232	0.00719389
ENSG00000168765	-1.24837	0.00729637
ENSG00000100129	-0.612224	0.00753891
ENSG00000145284	1.43896	0.00757038
ENSG00000110435	0.597146	0.00781842
ENSG00000198695	-0.936286	0.00786585
ENSG00000096060	0.769894	0.00815041
ENSG00000130821	-2.42382	0.00837337
ENSG00000002549	0.807457	0.0243891
ENSG00000007038	-2.07036	0.0171109
ENSG00000008441	-1.40743	0.0193169
ENSG00000010030	1.42053	0.0309964
ENSG00000010704	0.882809	0.033719
ENSG00000013306	-1.71836	0.0260393
ENSG00000025708	0.904016	0.0394103
ENSG00000030419	0.970764	0.0452778
ENSG00000042980	-0.665193	0.0496565
ENSG00000056558	-0.659174	0.0186793
ENSG00000063854	-1.16758	0.0456193
ENSG00000067836	-0.603155	0.0410887
ENSG00000068079	0.921001	0.0110694
ENSG00000073712	1.46959	0.045388
ENSG00000075340	-1.38157	0.0204767
ENSG00000076770	-0.837481	0.035734
ENSG00000079215	0.93885	0.0253483
ENSG00000080854	-0.832847	0.0269262
ENSG00000081026	-1.19756	0.0193065
ENSG00000086065	0.705748	0.0202722
ENSG00000087077	0.660438	0.0236736
ENSG00000087085	-3.45196	0.0223419
ENSG00000087301	0.688311	0.048739
ENSG00000090382	-1.08585	0.0211009
ENSG00000092758	-1.08765	0.0145275
ENSG00000096968	0.66435	0.0480755
ENSG00000099998	-3.39066	0.0301436
ENSG00000100027	0.605967	0.043592
ENSG00000100079	-2.906	0.0107947
ENSG00000100376	-1.0781	0.0173788
ENSG00000100558	-3.03807	0.015163
ENSG00000101004	0.963561	0.0294637
ENSG00000103316	2.35122	0.0180821
ENSG00000104921	-2.05168	0.0254683
ENSG00000104951	1.9801	0.0164166
ENSG00000105971	2.16091	0.0291606
ENSG00000106018	3.49673	0.00876561
ENSG00000106034	0.92517	0.0293023
ENSG00000106991	0.627315	0.0389888
ENSG00000107731	1.83508	0.0100413
ENSG00000107789	0.713024	0.0466712
ENSG00000108798	0.776474	0.0431009
ENSG00000111452	-1.74954	0.0237477
ENSG00000112902	2.00895	0.0329489
ENSG00000113721	0.985921	0.0289471
ENSG00000114656	0.95169	0.04506
ENSG00000114948	-1.41046	0.0233342
ENSG00000115138	1.05672	0.0211718
ENSG00000115267	1.10833	0.0129677
ENSG00000115415	0.906524	0.0385683
ENSG00000116191	-0.878518	0.0221163
ENSG00000118200	1.17459	0.0135575
ENSG00000119632	0.848048	0.0366982
ENSG00000119950	-1.44778	0.0302345
ENSG00000121236	1.7379	0.0189043
ENSG00000121486	0.966933	0.0243238
ENSG00000121742	-2.47439	0.030415
ENSG00000121775	0.616782	0.025725
ENSG00000122420	-2.87071	0.0105653
ENSG00000123358	1.84894	0.0249858
ENSG00000123700	1.92953	0.0281417
ENSG00000123892	1.25629	0.0489032
ENSG00000124098	-1.46612	0.0406256
ENSG00000124191	-1.3583	0.011569
ENSG00000124549	1.32179	0.0167747
ENSG00000124688	0.728014	0.0130596
ENSG00000124785	1.33871	0.0360035
ENSG00000125430	0.825507	0.0496016
ENSG00000125538	2.28362	0.0219133
ENSG00000125967	1.00744	0.0482524
ENSG00000126262	2.24493	0.014489
ENSG00000126458	0.613444	0.0436768
ENSG00000128383	1.1995	0.0213327
ENSG00000128815	-0.668663	0.0119165
ENSG00000130589	1.02624	0.009509
ENSG00000130881	-0.707598	0.0132667
ENSG00000131711	2.36728	0.018096
ENSG00000132386	1.04075	0.0320192
ENSG00000133101	1.71502	0.0335231
ENSG00000133460	0.776094	0.0307716
ENSG00000135218	-0.761428	0.0153714
ENSG00000135862	0.78839	0.049695
ENSG00000136689	2.29909	0.0122046
ENSG00000136732	-1.50625	0.017179
ENSG00000136830	-0.697694	0.0107635
ENSG00000137070	-0.846872	0.0146223
ENSG00000137441	0.780252	0.0129135
ENSG00000137831	0.817678	0.04072
ENSG00000137936	1.18845	0.0415013
ENSG00000138111	0.661464	0.0371951
ENSG00000138623	-0.935721	0.0315321
ENSG00000138829	-1.04161	0.043559
ENSG00000139908	-0.828079	0.00987676
ENSG00000140323	-1.55668	0.0447869
ENSG00000140403	-1.11359	0.0106416
ENSG00000140830	0.990523	0.0113953
ENSG00000141161	1.76276	0.0276301
ENSG00000141664	0.933242	0.0100064
ENSG00000143067	-0.934775	0.0212094
ENSG00000143842	0.979368	0.0445313
ENSG00000144035	2.19963	0.0302542
ENSG00000145649	0.842848	0.0293258
ENSG00000146143	0.790188	0.0373791
ENSG00000146859	1.05357	0.0422398
ENSG00000147174	0.65241	0.0474482
ENSG00000147912	-0.956205	0.0407722
ENSG00000149212	-0.761465	0.0344452
ENSG00000150045	0.972026	0.0486927
ENSG00000150048	1.90691	0.0400983
ENSG00000155659	1.61548	0.0200827
ENSG00000155893	0.936217	0.0112711
ENSG00000156414	-0.998196	0.0154796
ENSG00000156587	0.737562	0.0205111
ENSG00000156738	-1.37159	0.0252893
ENSG00000157150	1.53621	0.0492087
ENSG00000158373	1.4549	0.0472369
ENSG00000160999	0.671371	0.0264614
ENSG00000161513	0.808771	0.0153156
ENSG00000161640	1.42632	0.0199823
ENSG00000161944	-0.829561	0.0323504
ENSG00000162849	1.94494	0.031389
ENSG00000163565	0.838022	0.031602
ENSG00000163923	1.85646	0.011682
ENSG00000164047	-1.34144	0.0423125
ENSG00000164054	0.725148	0.0411875
ENSG00000164087	0.87768	0.0301487
ENSG00000164967	0.592041	0.0498121
ENSG00000165185	1.03095	0.0121307
ENSG00000165507	1.05092	0.0144051
ENSG00000166148	1.59577	0.0269054
ENSG00000166278	1.27915	0.0117276
ENSG00000166428	-1.2688	0.0157369
ENSG00000166947	-3.0387	0.0400411
ENSG00000167633	1.63211	0.0185927
ENSG00000167644	-2.19828	0.036277
ENSG00000167768	-2.47076	0.0172209
ENSG00000167815	-0.732194	0.0403383
ENSG00000167992	-2.57648	0.0158348
ENSG00000168229	0.888691	0.0135379
ENSG00000168824	-1.09539	0.0240563
ENSG00000168916	2.27006	0.0276996
ENSG00000170264	1.18353	0.0498677
ENSG00000170873	0.604458	0.0307344
ENSG00000171476	0.704788	0.0283237
ENSG00000171596	0.749743	0.0493529
ENSG00000171763	0.661389	0.0381322
ENSG00000171992	-1.5478	0.00864604
ENSG00000172260	-2.0733	0.0283724
ENSG00000172331	-1.53549	0.0337523
ENSG00000173193	0.845053	0.0308703
ENSG00000173369	1.75677	0.0102757
ENSG00000173391	-1.63801	0.0383991
ENSG00000173530	-0.981857	0.0167103
ENSG00000173585	-1.66632	0.0306998
ENSG00000173801	1.54882	0.0200376
ENSG00000174276	0.738506	0.0400273
ENSG00000174788	1.51653	0.0428767
ENSG00000174804	1.58576	0.0488694
ENSG00000175164	1.24155	0.0343027
ENSG00000177575	1.20451	0.0338968
ENSG00000177675	2.06382	0.0488507
ENSG00000177706	-0.800572	0.0326163
ENSG00000178038	-0.614199	0.0367075
ENSG00000178199	-0.687774	0.0152764
ENSG00000178718	1.20937	0.04088
ENSG00000179840	1.72688	0.0237941
ENSG00000181126	3.4593	0.0145271
ENSG00000181458	1.04502	0.0238631
ENSG00000182809	-1.55879	0.0131714
ENSG00000183060	0.625303	0.0322122
ENSG00000183153	0.898963	0.0236691
ENSG00000185614	1.5786	0.045653
ENSG00000185880	1.16287	0.0189599
ENSG00000186417	1.35692	0.0217724
ENSG00000186648	0.97404	0.0156867
ENSG00000187010	2.23359	0.0217443
ENSG00000187950	-1.88754	0.0286266
ENSG00000188282	1.53637	0.012886
ENSG00000188580	-2.4384	0.0464601
ENSG00000188820	1.16232	0.0221749
ENSG00000189060	1.01677	0.0467003
ENSG00000189195	1.03343	0.0445411
ENSG00000196188	-4.22931	0.0178318
ENSG00000196220	1.47832	0.0221093
ENSG00000196611	2.66905	0.0201836
ENSG00000196867	-1.03923	0.0258243
ENSG00000197153	1.64763	0.0349743
ENSG00000198712	-0.620551	0.0153736
ENSG00000198786	-0.884808	0.0121949
ENSG00000198876	-1.47793	0.0249343
ENSG00000198899	-0.662749	0.0170701
ENSG00000198915	1.29264	0.0159291
ENSG00000204872	1.53178	0.0290549
ENSG00000205336	0.846953	0.0484801
ENSG00000206052	1.69662	0.0296718
ENSG00000206077	-1.91433	0.0451503
ENSG00000211685	2.35047	0.0160247
ENSG00000211734	-1.32276	0.0221547
ENSG00000211804	2.68292	0.0301968
ENSG00000211951	1.83286	0.0414722
ENSG00000213213	1.73307	0.0159145
ENSG00000213500	0.889979	0.0483148
ENSG00000214872	1.36938	0.0205666
ENSG00000215030	0.953124	0.0452498
ENSG00000224891	1.09764	0.0304794
ENSG00000226752	-0.881646	0.0327916
ENSG00000227827	-1.41457	0.0400655
ENSG00000229043	1.11738	0.0187368
ENSG00000230916	-3.80716	0.0239871
ENSG00000231767	-0.635472	0.0298683
ENSG00000232125	2.12298	0.0162853
ENSG00000234184	-1.48903	0.0369185
ENSG00000234456	1.60042	0.0115927
ENSG00000237973	-0.914925	0.00933405
ENSG00000240864	2.0479	0.0285413
ENSG00000241106	-1.2181	0.0178845
ENSG00000245552	-1.22223	0.0320044
ENSG00000248527	-0.633252	0.0314628
ENSG00000249119	-1.17223	0.0279065
ENSG00000250073	1.62927	0.0442662
ENSG00000250312	0.848117	0.0319559
ENSG00000253522	1.46685	0.0276685
ENSG00000253716	-1.18304	0.0308302
ENSG00000256618	-4.30859	0.0100148
ENSG00000258501	-0.958815	0.0487126
ENSG00000259884	1.89597	0.043992
ENSG00000265273	-0.772349	0.0419792
ENSG00000266401	2.05126	0.0212518
ENSG00000266412	-0.690109	0.0446433
ENSG00000267253	-1.08965	0.0394697
ENSG00000268119	-2.33888	0.0239659
ENSG00000275302	1.02913	0.0421904
ENSG00000275743	-1.40556	0.0276009
ENSG00000276180	2.21452	0.0118151
ENSG00000277586	-1.65476	0.0447911
ENSG00000278828	1.70098	0.0301521
ENSG00000280071	1.30615	0.0306808
ENSG00000281990	-3.81161	0.0163431
ENSG00000282499	3.12636	0.0179745
ENSG00000283063	-1.63912	0.0369439
ENSG00000283403	1.77452	0.0361964
ENSG00000284194	0.831608	0.0201228
ENSG00000285420	-0.867782	0.0311528
ENSG00000066382	3.05858	0.040002
ENSG00000068615	2.68957	0.0288324
ENSG00000072832	2.07841	0.0132325
ENSG00000075643	2.1467	0.0320174
ENSG00000085276	-3.51088	0.00576877
ENSG00000100867	2.88671	0.0247316
ENSG00000102174	-2.85602	0.0171283
ENSG00000104332	-2.74911	0.0256947
ENSG00000105613	2.80465	0.0213298
ENSG00000109819	-3.52853	0.0308538
ENSG00000111254	1.74125	0.0414891
ENSG00000114124	-3.622	0.0307341
ENSG00000114487	-3.50826	0.0334385
ENSG00000117245	2.477	0.0491044
ENSG00000118523	3.32556	0.0104636
ENSG00000119715	3.01225	0.0185418
ENSG00000122012	2.07403	0.0297414
ENSG00000137843	1.65025	0.0448173
ENSG00000138316	2.05451	0.0413182
ENSG00000145384	4.93859	0.0411014
ENSG00000149571	2.8915	0.0342564
ENSG00000152763	2.06513	0.0256215
ENSG00000154736	-3.60862	0.0372119
ENSG00000162598	-3.79478	0.0336131
ENSG00000164342	1.87467	0.0138824
ENSG00000165152	3.10042	0.0287874
ENSG00000166897	3.09891	0.00550753
ENSG00000171658	3.4875	0.0445989
ENSG00000171772	4.10564	0.0159651
ENSG00000177294	3.77653	0.00130756
ENSG00000178965	3.81759	0.00245187
ENSG00000181649	2.37716	0.017974
ENSG00000183971	-3.72243	0.0303633
ENSG00000184305	-2.50857	0.0191747
ENSG00000185924	3.22197	0.0307685
ENSG00000187475	3.81392	0.00947434
ENSG00000187902	-4.50737	0.00309519
ENSG00000188582	-3.14365	0.0392903
ENSG00000205837	4.27948	0.0034548
ENSG00000211656	-3.56863	0.0187792
ENSG00000211891	-2.63175	0.0106628
ENSG00000211958	2.85216	0.0169216
ENSG00000215895	-2.19783	0.0477348
ENSG00000224116	2.49048	0.014247
ENSG00000226476	-4.84051	0.00719302
ENSG00000228325	-3.44243	0.0225211
ENSG00000228742	3.34176	0.00276265
ENSG00000233154	3.58292	0.0128732
ENSG00000233791	2.16916	0.0328667
ENSG00000233975	2.31996	0.0478856
ENSG00000248538	-2.83365	0.048939
ENSG00000251819	-2.86669	0.0397347
ENSG00000259075	2.95085	0.0397771
ENSG00000259379	2.90976	0.0352893
ENSG00000261308	-2.75449	0.0355863
ENSG00000274253	1.94923	0.0373885
ENSG00000286522	2.15541	0.049735
ENSG00000286546	-2.71114	0.0409066

## Sheet: Pipepline 2
Ensembl_gene_id	log_2_fold_change	p.val
ENSG00000115155	1.92779	1.58e-16
ENSG00000179593	1.15105	1.43e-11
ENSG00000214263	-0.945791	2.03e-09
ENSG00000160932	1.28708	1.04e-07
ENSG00000126709	1.42627	8.87e-08
ENSG00000138642	1.29165	1.38e-07
ENSG00000133106	1.05012	1.97e-06
ENSG00000130487	1.12907	2.28e-06
ENSG00000133816	-1.0126	8.05e-06
ENSG00000088827	0.656292	7.51e-06
ENSG00000167914	1.18576	7.44e-06
ENSG00000273295	0.816798	1.43e-05
ENSG00000274588	1.00635	1.73e-05
ENSG00000156113	1.10157	2.24e-05
ENSG00000185885	1.09049	2.66e-05
ENSG00000229647	-1.114	3.63e-05
ENSG00000257607	-0.889982	3.75e-05
ENSG00000156414	-0.971209	3.91e-05
ENSG00000180596	1.0312	4.08e-05
ENSG00000112796	1.06621	4.43e-05
ENSG00000244921	-0.92483	5.13e-05
ENSG00000134321	0.931229	6.84e-05
ENSG00000185339	0.906411	7.55e-05
ENSG00000198938	-0.685463	9.08e-05
ENSG00000137959	0.801237	0.00010258
ENSG00000165507	0.980513	0.000101391
ENSG00000274767	1.01312	0.000107825
ENSG00000225964	0.892216	0.000114039
ENSG00000142089	1.03066	0.000120723
ENSG00000159674	0.928055	0.000137348
ENSG00000203812	0.993925	0.000142119
ENSG00000100129	-0.654612	0.000160693
ENSG00000124302	0.916042	0.000169344
ENSG00000108771	0.722852	0.000167217
ENSG00000216331	0.992054	0.000158434
ENSG00000024862	0.62019	0.000158174
ENSG00000137965	0.863605	0.000193061
ENSG00000173801	0.928194	0.000222527
ENSG00000267735	0.726043	0.000234053
ENSG00000125898	0.893849	0.000230968
ENSG00000239839	-0.707347	0.000259015
ENSG00000197632	-0.809237	0.000271142
ENSG00000157168	-0.865951	0.000286861
ENSG00000187608	0.872864	0.000300905
ENSG00000188157	0.745427	0.000297107
ENSG00000157827	0.88162	0.000290977
ENSG00000108679	0.962556	0.000288046
ENSG00000134594	0.932969	0.000341501
ENSG00000274641	0.733063	0.000339803
ENSG00000105255	0.914515	0.000337086
ENSG00000171860	0.905683	0.000332559
ENSG00000167633	0.92117	0.000359957
ENSG00000182809	-0.89127	0.000397576
ENSG00000008441	-0.880082	0.000401946
ENSG00000227766	0.68779	0.00039957
ENSG00000228318	0.762845	0.000398345
ENSG00000184349	0.873605	0.000395746
ENSG00000173372	0.850342	0.000420559
ENSG00000055118	-0.821502	0.000469041
ENSG00000137628	0.819459	0.000501516
ENSG00000124657	0.710641	0.000563226
ENSG00000099889	0.861458	0.000561889
ENSG00000118507	0.684734	0.000548903
ENSG00000128815	-0.648933	0.000585954
ENSG00000258525	-0.897794	0.000627325
ENSG00000254680	-0.839089	0.000627906
ENSG00000185745	0.602318	0.000633686
ENSG00000184979	0.867061	0.000645152
ENSG00000157601	0.739994	0.000676701
ENSG00000240356	0.845916	0.000702554
ENSG00000100027	0.822736	0.000718806
ENSG00000136830	-0.641861	0.000730611
ENSG00000090382	-0.828173	0.000750204
ENSG00000287299	0.776954	0.000771557
ENSG00000011028	-0.72635	0.000795817
ENSG00000171596	0.85531	0.000814215
ENSG00000140830	0.844313	0.000844291
ENSG00000214922	0.706116	0.000835899
ENSG00000133216	0.84806	0.000875438
ENSG00000175591	-0.85161	0.00092578
ENSG00000276550	0.763662	0.000931251
ENSG00000277258	0.972467	0.000930745
ENSG00000137831	0.782198	0.000956339
ENSG00000168229	0.79815	0.000989825
ENSG00000257764	-0.80214	0.00108718
ENSG00000182557	-0.820843	0.0011354
ENSG00000253818	0.684542	0.00115241
ENSG00000106804	0.738412	0.00115216
ENSG00000221957	0.829222	0.00113708
ENSG00000278828	0.774442	0.00113607
ENSG00000163864	0.892335	0.00110623
ENSG00000268204	0.624949	0.00110602
ENSG00000186648	0.834508	0.0010927
ENSG00000075945	0.822023	0.00108416
ENSG00000174804	0.859184	0.00105771
ENSG00000134539	0.794848	0.00118734
ENSG00000198876	-0.803205	0.00119999
ENSG00000134326	0.836458	0.00127724
ENSG00000163923	0.75526	0.00127008
ENSG00000096060	0.662684	0.0012692
ENSG00000104219	-0.598576	0.00134351
ENSG00000105048	0.802667	0.00136096
ENSG00000149131	0.752785	0.00135148
ENSG00000198804	-0.61917	0.0014221
ENSG00000173530	-0.757186	0.00151864
ENSG00000262902	-0.619749	0.00152542
ENSG00000182263	-0.751464	0.00153166
ENSG00000229638	-0.623617	0.00154991
ENSG00000175164	0.808157	0.0015621
ENSG00000119632	0.823182	0.00154959
ENSG00000151491	0.830423	0.00154957
ENSG00000233822	0.814509	0.0015005
ENSG00000185614	0.782005	0.00149438
ENSG00000067836	-0.627931	0.00157956
ENSG00000180573	0.772977	0.00178828
ENSG00000232125	0.741589	0.00176347
ENSG00000141854	0.806709	0.00191645
ENSG00000250348	0.794395	0.00196244
ENSG00000272282	0.812403	0.00195637
ENSG00000155659	0.762378	0.00194116
ENSG00000282988	0.7983	0.00198119
ENSG00000100532	0.776343	0.00208008
ENSG00000105971	0.734894	0.00217136
ENSG00000223553	0.638669	0.00222127
ENSG00000164849	-0.65587	0.00224779
ENSG00000161944	-0.737346	0.00229806
ENSG00000079215	0.754055	0.00231539
ENSG00000059378	0.585783	0.00229925
ENSG00000171729	0.764136	0.00241393
ENSG00000283064	0.804993	0.00250732
ENSG00000177575	0.763985	0.00249735
ENSG00000278196	0.671319	0.00248503
ENSG00000101298	0.758967	0.00245634
ENSG00000148057	0.590718	0.00257072
ENSG00000228417	-0.7586	0.00271591
ENSG00000140403	-0.76051	0.00273779
ENSG00000277075	0.662655	0.00275758
ENSG00000277763	0.734184	0.00274217
ENSG00000143595	0.664201	0.00270375
ENSG00000065054	0.83687	0.00267197
ENSG00000130881	-0.631089	0.00296688
ENSG00000258092	-0.745786	0.0030534
ENSG00000105327	0.67019	0.00310831
ENSG00000088992	-0.738052	0.00325905
ENSG00000172331	-0.70299	0.00326277
ENSG00000135218	-0.641354	0.00335787
ENSG00000174788	0.699544	0.00335648
ENSG00000013306	-0.678886	0.00343284
ENSG00000085265	-0.703075	0.0034433
ENSG00000124635	0.735552	0.00345616
ENSG00000130821	-0.588871	0.00362286
ENSG00000267046	0.725775	0.00372085
ENSG00000103316	0.660779	0.0037127
ENSG00000102804	0.743605	0.00364311
ENSG00000173369	0.675986	0.00359673
ENSG00000275713	0.657674	0.00358788
ENSG00000136732	-0.725944	0.00385663
ENSG00000130529	0.721088	0.00404093
ENSG00000109956	0.728122	0.00403689
ENSG00000187837	0.768335	0.00408003
ENSG00000108387	0.678332	0.00413052
ENSG00000146859	0.771259	0.00411002
ENSG00000087301	0.635952	0.00421903
ENSG00000203747	0.718907	0.00427365
ENSG00000161640	0.746424	0.0042713
ENSG00000135144	-0.717141	0.0043973
ENSG00000138829	-0.689913	0.00467407
ENSG00000141622	0.706805	0.00466641
ENSG00000196141	0.666979	0.00463339
ENSG00000108798	0.632746	0.00463027
ENSG00000270276	0.721168	0.00462921
ENSG00000138646	0.641069	0.00459779
ENSG00000272602	0.712803	0.00457239
ENSG00000119950	-0.701662	0.00481765
ENSG00000137441	0.714123	0.00483987
ENSG00000150045	0.703955	0.00482958
ENSG00000124257	0.769232	0.00479563
ENSG00000196787	0.730394	0.00475408
ENSG00000079308	-0.666369	0.00493087
ENSG00000272418	-0.710393	0.00496606
ENSG00000169583	0.709191	0.00503177
ENSG00000135114	0.665297	0.00515798
ENSG00000260912	0.665285	0.00513081
ENSG00000177076	0.690408	0.00528155
ENSG00000176049	0.695075	0.00535139
ENSG00000151743	0.698801	0.00547259
ENSG00000101004	0.721349	0.00562715
ENSG00000257715	-0.684654	0.00566817
ENSG00000249855	-0.696365	0.00575885
ENSG00000261455	0.630736	0.00596237
ENSG00000100325	-0.672087	0.00604167
ENSG00000145649	0.653319	0.00606278
ENSG00000183734	0.656961	0.00606017
ENSG00000184985	0.708269	0.00610683
ENSG00000181458	0.697599	0.00618842
ENSG00000122335	0.618957	0.00629052
ENSG00000225032	0.601307	0.00642755
ENSG00000180644	0.64739	0.00651196
ENSG00000078053	0.699499	0.00657968
ENSG00000146070	-0.656595	0.00669522
ENSG00000143067	-0.631293	0.00690164
ENSG00000275302	0.637593	0.00700697
ENSG00000174456	0.70227	0.00711764
ENSG00000132386	0.694495	0.00711291
ENSG00000169508	-0.609843	0.00745765
ENSG00000277496	0.610122	0.00742956
ENSG00000106034	0.730362	0.00740848
ENSG00000273117	0.720681	0.00737778
ENSG00000204872	0.622026	0.00736282
ENSG00000166035	0.726738	0.00730248
ENSG00000010704	0.674992	0.00754996
ENSG00000169122	0.638697	0.00752697
ENSG00000150687	0.658149	0.00758076
ENSG00000197077	0.693837	0.00761194
ENSG00000064300	0.620215	0.00764784
ENSG00000023697	0.692615	0.00773186
ENSG00000279841	0.667862	0.00771022
ENSG00000111057	0.620743	0.00780938
ENSG00000256039	0.67491	0.00791163
ENSG00000171476	0.636938	0.00808914
ENSG00000114554	-0.614653	0.0081534
ENSG00000111644	0.672551	0.00814929
ENSG00000176720	0.67776	0.00829387
ENSG00000135862	0.66581	0.00833901
ENSG00000105499	0.665997	0.00840489
ENSG00000170873	0.653873	0.00837819
ENSG00000256128	0.688938	0.00854547
ENSG00000210194	-0.617253	0.00878587
ENSG00000234456	0.655797	0.00880487
ENSG00000158813	-0.67554	0.0090353
ENSG00000167740	0.679824	0.00906387
ENSG00000185920	0.638098	0.00900072
ENSG00000186642	0.633727	0.00897862
ENSG00000279296	0.603867	0.00925128
ENSG00000270641	0.696984	0.00956277
ENSG00000123358	0.637477	0.00954534
ENSG00000259884	0.616794	0.00962772
ENSG00000115138	0.683271	0.00987752
ENSG00000145431	0.680058	0.00998249
ENSG00000108469	0.679629	0.00995465
ENSG00000103342	-0.625944	0.0101485
ENSG00000186827	-0.633276	0.0102344
ENSG00000279673	0.607557	0.0102272
ENSG00000103121	0.648679	0.0102025
ENSG00000244459	0.683215	0.0103409
ENSG00000076770	-0.612467	0.0104717
ENSG00000085563	0.65313	0.0105344
ENSG00000124098	-0.623291	0.0105898
ENSG00000266401	0.641814	0.0107319
ENSG00000184983	0.671302	0.010953
ENSG00000014914	-0.64157	0.0113921
ENSG00000079257	0.677195	0.011498
ENSG00000249898	0.687305	0.0113922
ENSG00000196668	0.66082	0.0113328
ENSG00000188290	0.679576	0.0113267
ENSG00000154734	0.663142	0.0113176
ENSG00000196517	-0.647325	0.0115546
ENSG00000277224	0.623152	0.0116428
ENSG00000258867	0.600938	0.0115925
ENSG00000244041	0.630176	0.0118263
ENSG00000182742	0.591947	0.0120107
ENSG00000183726	0.593678	0.0121017
ENSG00000205336	0.609857	0.0124263
ENSG00000223891	0.643033	0.0123945
ENSG00000224383	0.636082	0.012489
ENSG00000211734	-0.643868	0.012579
ENSG00000280832	0.640122	0.0125994
ENSG00000259113	0.640689	0.0129049
ENSG00000122643	0.655084	0.0131306
ENSG00000196743	-0.607622	0.0132645
ENSG00000172260	-0.597679	0.0135334
ENSG00000262877	0.627424	0.0134614
ENSG00000122783	0.611349	0.0134198
ENSG00000082146	-0.605441	0.0136315
ENSG00000285864	-0.596932	0.0137723
ENSG00000235105	-0.592927	0.0138374
ENSG00000246705	0.675674	0.0138039
ENSG00000250312	0.633204	0.0137354
ENSG00000167123	0.664657	0.0137024
ENSG00000204815	-0.60643	0.0139793
ENSG00000109089	0.622981	0.0141721
ENSG00000269737	0.637306	0.0141191
ENSG00000160013	0.666803	0.0142482
ENSG00000126458	0.616899	0.014561
ENSG00000171136	0.637436	0.014512
ENSG00000151012	0.608688	0.014413
ENSG00000260281	0.633588	0.0146743
ENSG00000086289	0.659453	0.0148337
ENSG00000277632	0.613521	0.0149138
ENSG00000239213	0.612243	0.0150139
ENSG00000183018	-0.620334	0.0151303
ENSG00000259330	0.666845	0.015471
ENSG00000108622	0.608862	0.0154498
ENSG00000225205	0.612078	0.0153536
ENSG00000196411	-0.596814	0.0161891
ENSG00000204428	0.645311	0.0163605
ENSG00000126790	0.593952	0.0165848
ENSG00000163157	-0.608002	0.016737
ENSG00000102007	-0.591539	0.0171474
ENSG00000224891	0.594447	0.0171527
ENSG00000185909	0.65957	0.0171043
ENSG00000125430	0.585673	0.0176387
ENSG00000170421	0.588585	0.0178275
ENSG00000225259	-0.616326	0.0182198
ENSG00000225936	0.589684	0.0182237
ENSG00000185880	0.591323	0.0181517
ENSG00000270055	0.593743	0.0184313
ENSG00000273729	0.594674	0.0185919
ENSG00000285280	0.605886	0.0187843
ENSG00000205846	-0.618797	0.0188817
ENSG00000105479	0.616666	0.0191947
ENSG00000276180	0.595559	0.0191404
ENSG00000155893	0.587415	0.0191339
ENSG00000066926	-0.595156	0.019709
ENSG00000229807	0.663363	0.0201095
ENSG00000153071	0.605031	0.0200665
ENSG00000184113	0.640117	0.0205457
ENSG00000100311	0.60585	0.020598
ENSG00000146858	0.608951	0.0209839
ENSG00000224846	0.654367	0.0215061
ENSG00000125967	0.607676	0.0214939
ENSG00000100387	0.625215	0.0212726
ENSG00000157978	0.593341	0.0212315
ENSG00000154380	0.640713	0.0211927
ENSG00000204323	0.642549	0.0217471
ENSG00000261253	0.604119	0.0216902
ENSG00000226824	0.640683	0.0222816
ENSG00000198673	0.621205	0.0228587
ENSG00000260077	0.617569	0.0232801
ENSG00000105717	0.610231	0.0241142
ENSG00000181016	0.586609	0.0243805
ENSG00000102878	-0.588653	0.025242
ENSG00000133124	0.712283	0.025925
ENSG00000184106	0.647885	0.0274169
ENSG00000214193	0.656406	0.0270565
ENSG00000102178	0.595947	0.0303182
ENSG00000171611	0.612907	0.0302149
ENSG00000259869	0.616837	0.0310291
ENSG00000255240	0.58765	0.0341256
ENSG00000110492	0.619674	0.0341112
ENSG00000137507	0.665912	0.0336777
ENSG00000236304	0.622024	0.0360035
ENSG00000142694	0.638153	0.0397191
ENSG00000184678	0.594978	0.0442289
ENSG00000169241	0.614456	0.0447853

## Sheet: Pipepline 3
Ensembl_gene_id	Gene_symbol	Gene_name	log_2_fold_change	p.val
ENSG00000285446	Z84488.2	novel protein	1.79134	0.000191245
ENSG00000130487	KLHDC7B	kelch domain containing 7B [Source:HGNC Symbol;Acc:HGNC:25145]	2.06159	0.000383727
ENSG00000273295	AP000350.6	novel transcript	3.60251	0.000483808
ENSG00000157827	FMNL2	formin like 2 [Source:HGNC Symbol;Acc:HGNC:18267]	1.29696	0.000623866
ENSG00000240356	RPL23AP7	ribosomal protein L23a pseudogene 7 [Source:HGNC Symbol;Acc:HGNC:17336]	2.22741	0.000630102
ENSG00000173372	C1QA	complement C1q A chain [Source:HGNC Symbol;Acc:HGNC:1241]	2.37639	0.00115339
ENSG00000165949	IFI27	interferon alpha inducible protein 27 [Source:HGNC Symbol;Acc:HGNC:5397]	5.23781	0.00121626
ENSG00000204959	ARHGEF34P	Rho guanine nucleotide exchange factor 34	-1.62727	0.00136288
ENSG00000229647	MYOSLID	myocardin-induced smooth muscle lncRNA	-1.45507	0.00174435
ENSG00000255823	MTRNR2L8	MT-RNR2 like 8 [Source:HGNC Symbol;Acc:HGNC:37165]	-3.78049	0.00186064
ENSG00000275719	AC008622.2	novel transcript	2.01118	0.00209706
ENSG00000130529	TRPM4	transient receptor potential cation channel subfamily M member 4 [Source:HGNC Symbol;Acc:HGNC:17993]	1.3852	0.0022124
ENSG00000187010	RHD	Rh blood group D antigen [Source:HGNC Symbol;Acc:HGNC:10009]	3.35686	0.00315143
ENSG00000134321	RSAD2	radical S-adenosyl methionine domain containing 2 [Source:HGNC Symbol;Acc:HGNC:30908]	2.11196	0.00317048
ENSG00000173369	C1QB	complement C1q B chain [Source:HGNC Symbol;Acc:HGNC:1242]	2.23876	0.00344495
ENSG00000176681	LRRC37A	leucine rich repeat containing 37A [Source:HGNC Symbol;Acc:HGNC:29069]	-1.76099	0.00346096
ENSG00000181649	PHLDA2	pleckstrin homology like domain family A member 2 [Source:HGNC Symbol;Acc:HGNC:12385]	2.06657	0.00353874
ENSG00000187608	ISG15	ISG15 ubiquitin like modifier [Source:HGNC Symbol;Acc:HGNC:4053]	1.47047	0.00357475
ENSG00000141736	ERBB2	erb-b2 receptor tyrosine kinase 2 [Source:HGNC Symbol;Acc:HGNC:3430]	0.979153	0.0036657
ENSG00000088827	SIGLEC1	sialic acid binding Ig like lectin 1 [Source:HGNC Symbol;Acc:HGNC:11127]	4.1716	0.00384696
ENSG00000133216	EPHB2	EPH receptor B2 [Source:HGNC Symbol;Acc:HGNC:3393]	1.53661	0.00395645
ENSG00000125148	MT2A	metallothionein 2A [Source:HGNC Symbol;Acc:HGNC:7406]	0.878808	0.004025
ENSG00000225886	AL445490.1	novel transcript	1.86286	0.00457154
ENSG00000285632	AC084024.4	novel transcript	-1.65584	0.00465731
ENSG00000264745	TTC39C-AS1	TTC39C antisense RNA 1 [Source:HGNC Symbol;Acc:HGNC:51321]	-1.77916	0.0046723
ENSG00000268362	AC092279.2	novel transcript	-0.71449	0.00471939
ENSG00000115155	OTOF	otoferlin [Source:HGNC Symbol;Acc:HGNC:8515]	3.54568	0.00485617
ENSG00000135047	CTSL	cathepsin L [Source:HGNC Symbol;Acc:HGNC:2537]	1.03759	0.00491355
ENSG00000167083	GNGT2	G protein subunit gamma transducin 2 [Source:HGNC Symbol;Acc:HGNC:4412]	0.82615	0.00513855
ENSG00000184319	RPL23AP82	ribosomal protein L23a pseudogene 82 [Source:HGNC Symbol;Acc:HGNC:33730]	1.0369	0.00519264
ENSG00000182809	CRIP2	cysteine rich protein 2 [Source:HGNC Symbol;Acc:HGNC:2361]	-1.4173	0.00519834
ENSG00000092758	COL9A3	collagen type IX alpha 3 chain [Source:HGNC Symbol;Acc:HGNC:2219]	-1.30017	0.00536713
ENSG00000226715	LINC01709	long intergenic non-protein coding RNA 1709 [Source:HGNC Symbol;Acc:HGNC:52497]	-4.95317	0.00548025
ENSG00000184349	EFNA5	ephrin A5 [Source:HGNC Symbol;Acc:HGNC:3225]	1.61861	0.00553251
ENSG00000261611	AC010547.4	novel transcript	-2.44887	0.00555593
ENSG00000285702	AC211476.11	novel transcript	-2.75366	0.00575205
ENSG00000283515	AC020915.5	novel protein	-2.15	0.00578205
ENSG00000263366	ABHD17AP5	abhydrolase domain containing 17A pseudogene 5 [Source:HGNC Symbol;Acc:HGNC:34043]	-1.41085	0.0058805
ENSG00000278144	AP000944.4		2.93405	0.00589694
ENSG00000258017	AC011603.3	novel transcript	-2.53372	0.00594604
ENSG00000156414	TDRD9	tudor domain containing 9 [Source:HGNC Symbol;Acc:HGNC:20122]	-1.03838	0.00595895
ENSG00000225964	NRIR	negative regulator of interferon response [Source:HGNC Symbol;Acc:HGNC:51269]	1.95891	0.00598373
ENSG00000188157	AGRN	agrin [Source:HGNC Symbol;Acc:HGNC:329]	0.807299	0.00599344
ENSG00000168961	LGALS9	galectin 9 [Source:HGNC Symbol;Acc:HGNC:6570]	0.795176	0.00622327
ENSG00000173801	JUP	junction plakoglobin [Source:HGNC Symbol;Acc:HGNC:6207]	2.07455	0.00624858																				0.636931	0.0495074	0.311229
ENSG00000185339	TCN2	transcobalamin 2 [Source:HGNC Symbol;Acc:HGNC:11653]	1.13272	0.0063296
ENSG00000283064	AL353759.1	novel transcript	1.14105	0.00670604
ENSG00000100027	YPEL1	yippee like 1 [Source:HGNC Symbol;Acc:HGNC:12845]	0.863081	0.00688323
ENSG00000257599	OVCH1-AS1	OVCH1 antisense RNA 1 [Source:HGNC Symbol;Acc:HGNC:44484]	-1.9928	0.00713924
ENSG00000226752	CUTALP	cutA divalent cation tolerance homolog-like	-0.979771	0.00750691
ENSG00000283345	AC127502.3	M-phase phosphoprotein 10 (MPHOSPH10) pseudogene	3.29513	0.00772285
ENSG00000272602	ZNF595	zinc finger protein 595 [Source:HGNC Symbol;Acc:HGNC:27196]	1.15877	0.00783862
ENSG00000256116	AP001453.2	novel transcript	2.02125	0.0081005
ENSG00000156113	KCNMA1	potassium calcium-activated channel subfamily M alpha 1 [Source:HGNC Symbol;Acc:HGNC:6284]	2.82844	0.0082509
ENSG00000105612	DNASE2	deoxyribonuclease 2	0.79857	0.00878667
ENSG00000185304	RGPD2	RANBP2 like and GRIP domain containing 2 [Source:HGNC Symbol;Acc:HGNC:32415]	-2.96187	0.00887477
ENSG00000274588	DGKK	diacylglycerol kinase kappa [Source:HGNC Symbol;Acc:HGNC:32395]	2.18038	0.00887735
ENSG00000167914	GSDMA	gasdermin A [Source:HGNC Symbol;Acc:HGNC:13311]	1.96469	0.00894506
ENSG00000157601	MX1	MX dynamin like GTPase 1 [Source:HGNC Symbol;Acc:HGNC:7532]	1.66324	0.00954678
ENSG00000215630	GUSBP9	GUSB pseudogene 9 [Source:HGNC Symbol;Acc:HGNC:42323]	-2.23947	0.0100115
ENSG00000142089	IFITM3	interferon induced transmembrane protein 3 [Source:HGNC Symbol;Acc:HGNC:5414]	1.8371	0.0102436
ENSG00000260966	AP001486.2	novel transcript	2.32689	0.0103977
ENSG00000126709	IFI6	interferon alpha inducible protein 6 [Source:HGNC Symbol;Acc:HGNC:4054]	2.32496	0.0104044
ENSG00000244257	PKD1P1	polycystin 1	1.37004	0.0105679																					-0.661208	0.0277874	0.311229
ENSG00000171368	TPPP	tubulin polymerization promoting protein [Source:HGNC Symbol;Acc:HGNC:24164]	-1.06439	0.0105946
ENSG00000211779	TRAV5	T cell receptor alpha variable 5 [Source:HGNC Symbol;Acc:HGNC:12143]	1.3292	0.0108528
ENSG00000136830	NIBAN2	niban apoptosis regulator 2 [Source:HGNC Symbol;Acc:HGNC:25282]	-0.654299	0.0108921
ENSG00000179593	ALOX15B	arachidonate 15-lipoxygenase type B [Source:HGNC Symbol;Acc:HGNC:434]	1.03999	0.0115277
ENSG00000244731	C4A	complement C4A (Rodgers blood group) [Source:HGNC Symbol;Acc:HGNC:1323]	1.41503	0.011988
ENSG00000162849	KIF26B	kinesin family member 26B [Source:HGNC Symbol;Acc:HGNC:25484]	1.86411	0.0121342
ENSG00000101004	NINL	ninein like [Source:HGNC Symbol;Acc:HGNC:29163]	0.899647	0.0121575
ENSG00000119917	IFIT3	interferon induced protein with tetratricopeptide repeats 3 [Source:HGNC Symbol;Acc:HGNC:5411]	2.25566	0.0122934
ENSG00000137965	IFI44	interferon induced protein 44 [Source:HGNC Symbol;Acc:HGNC:16938]	1.8667	0.0123206
ENSG00000155659	VSIG4	V-set and immunoglobulin domain containing 4 [Source:HGNC Symbol;Acc:HGNC:17032]	2.22015	0.0123584
ENSG00000099889	ARVCF	ARVCF delta catenin family member [Source:HGNC Symbol;Acc:HGNC:728]	0.991047	0.0131046
ENSG00000233476	EEF1A1P6	eukaryotic translation elongation factor 1 alpha 1 pseudogene 6 [Source:HGNC Symbol;Acc:HGNC:3201]	-1.33537	0.0131649
ENSG00000160932	LY6E	lymphocyte antigen 6 family member E [Source:HGNC Symbol;Acc:HGNC:6727]	1.38475	0.0133793
ENSG00000152778	IFIT5	interferon induced protein with tetratricopeptide repeats 5 [Source:HGNC Symbol;Acc:HGNC:13328]	0.832957	0.0135737
ENSG00000138642	HERC6	HECT and RLD domain containing E3 ubiquitin protein ligase family member 6 [Source:HGNC Symbol;Acc:HGNC:26072]	1.23586	0.0143676
ENSG00000215030	RPL13P12	ribosomal protein L13 pseudogene 12 [Source:HGNC Symbol;Acc:HGNC:35701]	3.7093	0.0145642
ENSG00000278376	AP004609.5	novel transcript	1.26322	0.0146037
ENSG00000210151	MT-TS1	mitochondrially encoded tRNA-Ser (UCN) 1 [Source:HGNC Symbol;Acc:HGNC:7497]	-0.773206	0.0146491
ENSG00000162398	LEXM	lymphocyte expansion molecule [Source:HGNC Symbol;Acc:HGNC:26854]	1.07831	0.0151334
ENSG00000137959	IFI44L	interferon induced protein 44 like [Source:HGNC Symbol;Acc:HGNC:17817]	2.91229	0.0153556
ENSG00000186827	TNFRSF4	TNF receptor superfamily member 4 [Source:HGNC Symbol;Acc:HGNC:11918]	-1.15703	0.0157577
ENSG00000272196	H2AC19	H2A clustered histone 19 [Source:HGNC Symbol;Acc:HGNC:29668]	1.19354	0.0159483
ENSG00000140470	ADAMTS17	ADAM metallopeptidase with thrombospondin type 1 motif 17 [Source:HGNC Symbol;Acc:HGNC:17109]	-1.02601	0.0164812
ENSG00000082397	EPB41L3	erythrocyte membrane protein band 4.1 like 3 [Source:HGNC Symbol;Acc:HGNC:3380]	0.735307	0.0166081
ENSG00000250348	AC113404.1	novel transcript	1.51094	0.0166654
ENSG00000106034	CPED1	cadherin like and PC-esterase domain containing 1 [Source:HGNC Symbol;Acc:HGNC:26159]	0.994274	0.0167575
ENSG00000179639	FCER1A	Fc fragment of IgE receptor Ia [Source:HGNC Symbol;Acc:HGNC:3609]	-2.12697	0.0170793
ENSG00000180596	H2BC4	H2B clustered histone 4 [Source:HGNC Symbol;Acc:HGNC:4757]	1.35403	0.0173925
ENSG00000177575	CD163	CD163 molecule [Source:HGNC Symbol;Acc:HGNC:1631]	1.46218	0.0175099
ENSG00000139239	RPL14P1	ribosomal protein L14 pseudogene 1 [Source:HGNC Symbol;Acc:HGNC:31384]	0.991097	0.0177469
ENSG00000254909	AP003392.2	potassium channel tetramerisation domain containing 6 (KCTD6) pseudogene	-1.09392	0.0179346
ENSG00000229677	AC018644.1	ribosomal protein L17 (RPL17) pseudogene	-1.19262	0.0184249
ENSG00000188290	HES4	hes family bHLH transcription factor 4 [Source:HGNC Symbol;Acc:HGNC:24149]	1.19616	0.0185744
ENSG00000178199	ZC3H12D	zinc finger CCCH-type containing 12D [Source:HGNC Symbol;Acc:HGNC:21175]	-0.615126	0.0185909
ENSG00000205413	SAMD9	sterile alpha motif domain containing 9 [Source:HGNC Symbol;Acc:HGNC:1348]	0.751428	0.0185968
ENSG00000211734	TRBV5-1	T cell receptor beta variable 5-1 [Source:HGNC Symbol;Acc:HGNC:12218]	-1.24455	0.0187937
ENSG00000274012	RN7SL2	RNA component of signal recognition particle 7SL2 [Source:HGNC Symbol;Acc:HGNC:23134]	0.856721	0.0187995
ENSG00000253818	IGLV1-41	immunoglobulin lambda variable 1-41 (pseudogene) [Source:HGNC Symbol;Acc:HGNC:5878]	3.57967	0.0188468
ENSG00000273680	AC009318.2	novel transcript	-1.1338	0.0192964
ENSG00000274944	AL139260.3	novel protein	1.67272	0.019338
ENSG00000205746	AC126755.1	polycystic kidney disease 1 (autosomal dominant) (PKD1) pseudogene	-0.79891	0.0193676
ENSG00000237973	MTCO1P12	MT-CO1 pseudogene 12 [Source:HGNC Symbol;Acc:HGNC:52014]	-0.919911	0.0196875
ENSG00000171729	TMEM51	transmembrane protein 51 [Source:HGNC Symbol;Acc:HGNC:25488]	1.64163	0.0200398
ENSG00000249592	AC139887.2	novel transcript	-0.757064	0.0200854
ENSG00000259687	LINC01220	long intergenic non-protein coding RNA 1220 [Source:HGNC Symbol;Acc:HGNC:49664]	-1.2404	0.0200901
ENSG00000187837	H1-2	H1.2 linker histone	1.37837	0.020568
ENSG00000143067	ZNF697	zinc finger protein 697 [Source:HGNC Symbol;Acc:HGNC:32034]	-0.84883	0.0206574
ENSG00000137831	UACA	uveal autoantigen with coiled-coil domains and ankyrin repeats [Source:HGNC Symbol;Acc:HGNC:15947]	0.86414	0.0207031
ENSG00000212907	MT-ND4L	mitochondrially encoded NADH:ubiquinone oxidoreductase core subunit 4L [Source:HGNC Symbol;Acc:HGNC:7460]	-0.666486	0.0208375
ENSG00000122432	SPATA1	spermatogenesis associated 1 [Source:HGNC Symbol;Acc:HGNC:14682]	0.896524	0.0209355
ENSG00000182263	FIGN	fidgetin	-2.11004	0.0209674
ENSG00000272917	AC010186.4	novel transcript	1.60296	0.0209842
ENSG00000262319	AC007952.6	novel transcript	-2.33584	0.0214384
ENSG00000135218	CD36	CD36 molecule [Source:HGNC Symbol;Acc:HGNC:1663]	0.96872	0.0214732
ENSG00000240342	RPS2P5	ribosomal protein S2 pseudogene 5 [Source:HGNC Symbol;Acc:HGNC:31386]	-2.25439	0.021741
ENSG00000182566	CLEC4G	C-type lectin domain family 4 member G [Source:HGNC Symbol;Acc:HGNC:24591]	-1.1656	0.0217471
ENSG00000273033	LINC02035	long intergenic non-protein coding RNA 2035 [Source:HGNC Symbol;Acc:HGNC:52875]	-0.672131	0.0222659
ENSG00000130881	LRP3	LDL receptor related protein 3 [Source:HGNC Symbol;Acc:HGNC:6695]	-0.588845	0.0223289
ENSG00000274276	CBSL	cystathionine beta-synthase like [Source:HGNC Symbol;Acc:HGNC:51829]	2.11324	0.0225253
ENSG00000133106	EPSTI1	epithelial stromal interaction 1 [Source:HGNC Symbol;Acc:HGNC:16465]	1.28498	0.022546
ENSG00000171596	NMUR1	neuromedin U receptor 1 [Source:HGNC Symbol;Acc:HGNC:4518]	0.769525	0.0226745
ENSG00000007516	BAIAP3	BAI1 associated protein 3 [Source:HGNC Symbol;Acc:HGNC:948]	-1.02	0.0228921
ENSG00000105492	SIGLEC6	sialic acid binding Ig like lectin 6 [Source:HGNC Symbol;Acc:HGNC:10875]	-1.86484	0.0229689
ENSG00000176809	LRRC37A3	leucine rich repeat containing 37 member A3 [Source:HGNC Symbol;Acc:HGNC:32427]	-0.74836	0.0230489
ENSG00000149131	SERPING1	serpin family G member 1 [Source:HGNC Symbol;Acc:HGNC:1228]	1.63732	0.0239246
ENSG00000073711	PPP2R3A	protein phosphatase 2 regulatory subunit B''alpha [Source:HGNC Symbol;Acc:HGNC:9307]	1.32196	0.0243589
ENSG00000134326	CMPK2	cytidine/uridine monophosphate kinase 2 [Source:HGNC Symbol;Acc:HGNC:27015]	2.03549	0.0245022
ENSG00000143994	ABHD1	abhydrolase domain containing 1 [Source:HGNC Symbol;Acc:HGNC:17553]	1.03536	0.0247308
ENSG00000241057	AC004951.3	RAS p21 protein activator 4 (RASA4) pseudogene	-1.58228	0.0247934
ENSG00000257176	AC009318.1	novel transcript	0.684506	0.0248898
ENSG00000156587	UBE2L6	ubiquitin conjugating enzyme E2 L6 [Source:HGNC Symbol;Acc:HGNC:12490]	0.688756	0.0253697
ENSG00000215032	GNL3LP1	G protein nucleolar 3 like pseudogene 1 [Source:HGNC Symbol;Acc:HGNC:25733]	-1.26214	0.0254845
ENSG00000099814	CEP170B	centrosomal protein 170B [Source:HGNC Symbol;Acc:HGNC:20362]	-0.640135	0.0255574
ENSG00000281383	FP671120.8	novel transcript	-2.31988	0.0255594
ENSG00000198938	MT-CO3	mitochondrially encoded cytochrome c oxidase III [Source:HGNC Symbol;Acc:HGNC:7422]	-0.682627	0.0257077
ENSG00000228839	PIK3IP1-AS1	PIK3IP1 antisense RNA 1 (head to head) [Source:HGNC Symbol;Acc:HGNC:41072]	1.06041	0.025954
ENSG00000174804	FZD4	frizzled class receptor 4 [Source:HGNC Symbol;Acc:HGNC:4042]	1.50531	0.0265745
ENSG00000255054	AL020996.2	novel protein	2.20876	0.0269659
ENSG00000281039	AC005154.5	novel protein	2.19771	0.0270021
ENSG00000111728	ST8SIA1	ST8 alpha-N-acetyl-neuraminide alpha-2	-1.40002	0.0270431
ENSG00000186399	GOLGA8R	golgin A8 family member R [Source:HGNC Symbol;Acc:HGNC:44407]	0.791327	0.0270782
ENSG00000099250	NRP1	neuropilin 1 [Source:HGNC Symbol;Acc:HGNC:8004]	1.16651	0.0271245
ENSG00000255641	AC068775.1	novel protein	1.9531	0.0275553
ENSG00000162383	SLC1A7	solute carrier family 1 member 7 [Source:HGNC Symbol;Acc:HGNC:10945]	1.2326	0.0276715
ENSG00000007038	PRSS21	serine protease 21 [Source:HGNC Symbol;Acc:HGNC:9485]	-1.73494	0.027694
ENSG00000141161	UNC45B	unc-45 myosin chaperone B [Source:HGNC Symbol;Acc:HGNC:14304]	1.37125	0.0277574
ENSG00000137441	FGFBP2	fibroblast growth factor binding protein 2 [Source:HGNC Symbol;Acc:HGNC:29451]	0.660656	0.0277859
ENSG00000134539	KLRD1	killer cell lectin like receptor D1 [Source:HGNC Symbol;Acc:HGNC:6378]	-0.661208	0.0277874
ENSG00000198886	MT-ND4	mitochondrially encoded NADH:ubiquinone oxidoreductase core subunit 4 [Source:HGNC Symbol;Acc:HGNC:7459]	-0.721103	0.0278257
ENSG00000279803	AC009090.5	TEC	1.01768	0.0278766
ENSG00000277149	TYW1B	tRNA-yW synthesizing protein 1 homolog B [Source:HGNC Symbol;Acc:HGNC:33908]	-0.925746	0.0279769
ENSG00000079215	SLC1A3	solute carrier family 1 member 3 [Source:HGNC Symbol;Acc:HGNC:10941]	0.865668	0.0280436
ENSG00000109956	B3GAT1	beta-1	1.09285	0.0283377
ENSG00000182557	SPNS3	sphingolipid transporter 3 (putative) [Source:HGNC Symbol;Acc:HGNC:28433]	-0.985511	0.0287196
ENSG00000188282	RUFY4	RUN and FYVE domain containing 4 [Source:HGNC Symbol;Acc:HGNC:24804]	1.28268	0.0287862
ENSG00000067836	ROGDI	rogdi atypical leucine zipper [Source:HGNC Symbol;Acc:HGNC:29478]	-0.589346	0.0289689
ENSG00000081026	MAGI3	membrane associated guanylate kinase	-0.831242	0.0290651
ENSG00000155961	RAB39B	RAB39B	0.624343	0.0293292
ENSG00000114631	PODXL2	podocalyxin like 2 [Source:HGNC Symbol;Acc:HGNC:17936]	0.865909	0.0297917
ENSG00000107317	PTGDS	prostaglandin D2 synthase [Source:HGNC Symbol;Acc:HGNC:9592]	1.03524	0.0298574
ENSG00000185482	STAC3	SH3 and cysteine rich domain 3 [Source:HGNC Symbol;Acc:HGNC:28423]	0.588649	0.0299323
ENSG00000228589	SPCS2P4	signal peptidase complex subunit 2 pseudogene 4 [Source:HGNC Symbol;Acc:HGNC:45237]	0.866048	0.0300759
ENSG00000244165	P2RY11	purinergic receptor P2Y11 [Source:HGNC Symbol;Acc:HGNC:8540]	-0.696842	0.0301323
ENSG00000196867	ZFP28	ZFP28 zinc finger protein [Source:HGNC Symbol;Acc:HGNC:17801]	1.22406	0.0302005
ENSG00000010704	HFE	homeostatic iron regulator [Source:HGNC Symbol;Acc:HGNC:4886]	0.863393	0.0302565
ENSG00000280145	CU638689.4	novel transcript	1.656	0.0304518
ENSG00000196141	SPATS2L	spermatogenesis associated serine rich 2 like [Source:HGNC Symbol;Acc:HGNC:24574]	0.91903	0.0308928
ENSG00000231628	AL133406.2	novel transcript	-0.776465	0.0312619
ENSG00000282988	AL031777.2	novel protein	1.49074	0.0313793
ENSG00000254893	AC113404.3	RAP1B	2.13167	0.0316524
ENSG00000159189	C1QC	complement C1q C chain [Source:HGNC Symbol;Acc:HGNC:1245]	2.16135	0.0318664
ENSG00000157168	NRG1	neuregulin 1 [Source:HGNC Symbol;Acc:HGNC:7997]	-1.97036	0.0319437
ENSG00000174348	PODN	podocan [Source:HGNC Symbol;Acc:HGNC:23174]	1.53977	0.0322424
ENSG00000211891	IGHE	immunoglobulin heavy constant epsilon [Source:HGNC Symbol;Acc:HGNC:5522]	-1.93947	0.0324314
ENSG00000198695	MT-ND6	mitochondrially encoded NADH:ubiquinone oxidoreductase core subunit 6 [Source:HGNC Symbol;Acc:HGNC:7462]	-0.818485	0.0324849
ENSG00000159674	SPON2	spondin 2 [Source:HGNC Symbol;Acc:HGNC:11253]	0.833931	0.0325467
ENSG00000254681	PKD1P5	polycystin 1	-1.89974	0.0325691
ENSG00000186648	CARMIL3	capping protein regulator and myosin 1 linker 3 [Source:HGNC Symbol;Acc:HGNC:20272]	0.912763	0.0327825
ENSG00000225938	AL109741.1	novel transcript	-1.06795	0.0329948
ENSG00000280160	AC135050.7	novel transcript	-1.61038	0.0332735
ENSG00000090382	LYZ	lysozyme [Source:HGNC Symbol;Acc:HGNC:6740]	-0.947927	0.0333488
ENSG00000253716	MINCR	MYC-induced long non-coding RNA [Source:HGNC Symbol;Acc:HGNC:51653]	-0.860132	0.0335977
ENSG00000172687	ZNF738	zinc finger protein 738 [Source:HGNC Symbol;Acc:HGNC:32469]	-0.620489	0.0336876
ENSG00000181029	TRAPPC5	trafficking protein particle complex 5 [Source:HGNC Symbol;Acc:HGNC:23067]	0.872583	0.0339214
ENSG00000152953	STK32B	serine/threonine kinase 32B [Source:HGNC Symbol;Acc:HGNC:14217]	-1.2252	0.0341674
ENSG00000205790	DPP9-AS1	DPP9 antisense RNA 1 [Source:HGNC Symbol;Acc:HGNC:50706]	-0.833678	0.0341997
ENSG00000203546	AL139353.1	novel protein	-1.49213	0.034201
ENSG00000185880	TRIM69	tripartite motif containing 69 [Source:HGNC Symbol;Acc:HGNC:17857]	1.08016	0.0343352
ENSG00000108679	LGALS3BP	galectin 3 binding protein [Source:HGNC Symbol;Acc:HGNC:6564]	1.39027	0.0344189
ENSG00000284922	AP000812.5	novel protein	-1.07901	0.0345873
ENSG00000287070	AL499604.2	novel transcript	-0.798849	0.0346703
ENSG00000265690	AC074143.1	novel protein	-1.48062	0.0346774
ENSG00000174788	PCP2	Purkinje cell protein 2 [Source:HGNC Symbol;Acc:HGNC:30209]	1.49628	0.034756
ENSG00000155893	PXYLP1	2-phosphoxylose phosphatase 1 [Source:HGNC Symbol;Acc:HGNC:26303]	0.734026	0.0348379
ENSG00000100473	COCH	cochlin [Source:HGNC Symbol;Acc:HGNC:2180]	-1.02201	0.0349651
ENSG00000125898	FAM110A	family with sequence similarity 110 member A [Source:HGNC Symbol;Acc:HGNC:16188]	0.795939	0.0349666
ENSG00000214562	NUTM2D	NUT family member 2D [Source:HGNC Symbol;Acc:HGNC:23447]	1.12593	0.0350376
ENSG00000277027	RMRP	RNA component of mitochondrial RNA processing endoribonuclease [Source:HGNC Symbol;Acc:HGNC:10031]	-1.74105	0.0355418
ENSG00000169282	KCNAB1	potassium voltage-gated channel subfamily A member regulatory beta subunit 1 [Source:HGNC Symbol;Acc:HGNC:6228]	-0.860545	0.0356479
ENSG00000150687	PRSS23	serine protease 23 [Source:HGNC Symbol;Acc:HGNC:14370]	0.944527	0.0358373
ENSG00000167633	KIR3DL1	killer cell immunoglobulin like receptor	1.82733	0.035858
ENSG00000258057	BCDIN3D-AS1	BCDIN3D antisense RNA 1 [Source:HGNC Symbol;Acc:HGNC:44113]	-1.16039	0.0359595
ENSG00000198786	MT-ND5	mitochondrially encoded NADH:ubiquinone oxidoreductase core subunit 5 [Source:HGNC Symbol;Acc:HGNC:7461]	-0.805825	0.0360088
ENSG00000250312	ZNF718	zinc finger protein 718 [Source:HGNC Symbol;Acc:HGNC:26889]	0.848567	0.0360327
ENSG00000285476	AC139491.7	novel transcript	2.60748	0.0364369
ENSG00000167034	NKX3-1	NK3 homeobox 1 [Source:HGNC Symbol;Acc:HGNC:7838]	1.15439	0.0364727
ENSG00000151491	EPS8	epidermal growth factor receptor pathway substrate 8 [Source:HGNC Symbol;Acc:HGNC:3420]	1.16439	0.0365224
ENSG00000275318	AL136981.2	novel zinc finger protein pseudogene	-1.07839	0.0366159
ENSG00000111331	OAS3	2'-5'-oligoadenylate synthetase 3 [Source:HGNC Symbol;Acc:HGNC:8088]	1.39358	0.0368881
ENSG00000279443	AL513497.1	TEC	-1.21289	0.0368902
ENSG00000273361	AC021016.3	novel transcript	-0.770754	0.0368902
ENSG00000228451	SDAD1P1	SDA1 domain containing 1 pseudogene 1 [Source:HGNC Symbol;Acc:HGNC:31403]	0.903651	0.0370513
ENSG00000115738	ID2	inhibitor of DNA binding 2 [Source:HGNC Symbol;Acc:HGNC:5361]	0.647166	0.0373046
ENSG00000257591	ZNF625	zinc finger protein 625 [Source:HGNC Symbol;Acc:HGNC:30571]	-1.95205	0.0373207
ENSG00000114554	PLXNA1	plexin A1 [Source:HGNC Symbol;Acc:HGNC:9099]	-0.762455	0.0374914
ENSG00000285160	AL139082.2	thrombospondin type 1 domain containing 1 (THSD1) pseudogene	1.35233	0.0376408
ENSG00000092445	TYRO3	TYRO3 protein tyrosine kinase [Source:HGNC Symbol;Acc:HGNC:12446]	0.815562	0.037755
ENSG00000169435	RASSF6	Ras association domain family member 6 [Source:HGNC Symbol;Acc:HGNC:20796]	-1.10252	0.0378589
ENSG00000279267	AL078621.3	TEC	1.79824	0.0381011
ENSG00000092068	SLC7A8	solute carrier family 7 member 8 [Source:HGNC Symbol;Acc:HGNC:11066]	1.09482	0.0383531
ENSG00000186318	BACE1	beta-secretase 1 [Source:HGNC Symbol;Acc:HGNC:933]	0.600241	0.0384068
ENSG00000164904	ALDH7A1	aldehyde dehydrogenase 7 family member A1 [Source:HGNC Symbol;Acc:HGNC:877]	0.872798	0.0385876
ENSG00000220323	H2BC19P	H2B clustered histone 19	0.662835	0.0392073
ENSG00000198892	SHISA4	shisa family member 4 [Source:HGNC Symbol;Acc:HGNC:27139]	1.36828	0.0392399
ENSG00000078053	AMPH	amphiphysin [Source:HGNC Symbol;Acc:HGNC:471]	1.51684	0.0393567
ENSG00000278961	SMIM34B	small integral membrane protein 34B [Source:HGNC Symbol;Acc:HGNC:53650]	1.11872	0.0394106
ENSG00000279364	AC114546.3	TEC	2.94645	0.0395765
ENSG00000225932	CTAGE4	CTAGE family member 4 [Source:HGNC Symbol;Acc:HGNC:24772]	-2.27721	0.0397218
ENSG00000258867	LINC01146	long intergenic non-protein coding RNA 1146 [Source:HGNC Symbol;Acc:HGNC:49467]	1.05498	0.0399256
ENSG00000145284	SCD5	stearoyl-CoA desaturase 5 [Source:HGNC Symbol;Acc:HGNC:21088]	0.876198	0.0400269
ENSG00000214182	PTMAP5	prothymosin alpha pseudogene 5 [Source:HGNC Symbol;Acc:HGNC:9628]	0.770403	0.0400312
ENSG00000135144	DTX1	deltex E3 ubiquitin ligase 1 [Source:HGNC Symbol;Acc:HGNC:3060]	-1.175	0.0403074
ENSG00000112796	ENPP5	ectonucleotide pyrophosphatase/phosphodiesterase family member 5 [Source:HGNC Symbol;Acc:HGNC:13717]	1.18735	0.0406001
ENSG00000275743	TRBV14	T cell receptor beta variable 14 [Source:HGNC Symbol;Acc:HGNC:12189]	-1.1634	0.0407956
ENSG00000271816	AC022400.5	novel transcript	-0.780317	0.0409141
ENSG00000158373	H2BC5	H2B clustered histone 5 [Source:HGNC Symbol;Acc:HGNC:4747]	1.59108	0.0409331
ENSG00000184979	USP18	ubiquitin specific peptidase 18 [Source:HGNC Symbol;Acc:HGNC:12616]	1.60442	0.0412409
ENSG00000019169	MARCO	macrophage receptor with collagenous structure [Source:HGNC Symbol;Acc:HGNC:6895]	1.15703	0.0412956
ENSG00000100373	UPK3A	uroplakin 3A [Source:HGNC Symbol;Acc:HGNC:12580]	1.09549	0.0413453
ENSG00000006740	ARHGAP44	Rho GTPase activating protein 44 [Source:HGNC Symbol;Acc:HGNC:29096]	0.997051	0.0414146
ENSG00000279456	AL353763.1	TEC	1.28144	0.0416501
ENSG00000177706	FAM20C	FAM20C golgi associated secretory pathway kinase [Source:HGNC Symbol;Acc:HGNC:22140]	-0.675975	0.0417481
ENSG00000198804	MT-CO1	mitochondrially encoded cytochrome c oxidase I [Source:HGNC Symbol;Acc:HGNC:7419]	-0.631664	0.0419354
ENSG00000248544	AC008676.1	novel transcript	-1.04339	0.0419468
ENSG00000223799	IL10RB-DT	IL10RB divergent transcript [Source:HGNC Symbol;Acc:HGNC:44303]	-0.782343	0.0420044
ENSG00000248213	CICP16	capicua transcriptional repressor pseudogene 16 [Source:HGNC Symbol;Acc:HGNC:38550]	1.27275	0.0422489
ENSG00000171476	HOPX	HOP homeobox [Source:HGNC Symbol;Acc:HGNC:24961]	0.630247	0.0425436
ENSG00000203814	H2BC18	H2B clustered histone 18 [Source:HGNC Symbol;Acc:HGNC:24700]	1.27885	0.0428886
ENSG00000268204	AC008763.1	novel transcript	1.43642	0.043169
ENSG00000246203	AL353807.3	novel pseudogene	-1.38294	0.0432712
ENSG00000197582	GPX1P1	glutathione peroxidase pseudogene 1 [Source:HGNC Symbol;Acc:HGNC:4560]	1.87777	0.0433499
ENSG00000111012	CYP27B1	cytochrome P450 family 27 subfamily B member 1 [Source:HGNC Symbol;Acc:HGNC:2606]	1.1166	0.0433657
ENSG00000164403	SHROOM1	shroom family member 1 [Source:HGNC Symbol;Acc:HGNC:24084]	0.632196	0.043468
ENSG00000272821	U62317.2	novel transcript	1.10723	0.0435425
ENSG00000263823	AC009831.1	novel transcript	0.903659	0.044156
ENSG00000243055	GK-AS1	GK antisense RNA 1 [Source:HGNC Symbol;Acc:HGNC:40255]	-1.26497	0.0441798
ENSG00000168824	NSG1	neuronal vesicle trafficking associated 1 [Source:HGNC Symbol;Acc:HGNC:18790]	-0.988028	0.0443194
ENSG00000250569	NTAN1P2	N-terminal asparagine amidase pseudogene 2 [Source:HGNC Symbol;Acc:HGNC:45262]	0.961845	0.0443369
ENSG00000119632	IFI27L2	interferon alpha inducible protein 27 like 2 [Source:HGNC Symbol;Acc:HGNC:19753]	0.774024	0.0444179
ENSG00000262902	MTCO1P40	MT-CO1 pseudogene 40 [Source:HGNC Symbol;Acc:HGNC:52105]	-0.954102	0.0446869
ENSG00000109189	USP46	ubiquitin specific peptidase 46 [Source:HGNC Symbol;Acc:HGNC:20075]	-0.640539	0.0447668
ENSG00000100376	FAM118A	family with sequence similarity 118 member A [Source:HGNC Symbol;Acc:HGNC:1313]	-0.994263	0.0448187
ENSG00000215156	AC138409.1	POM121-like protein 1 pseudogene	-0.768129	0.0448862
ENSG00000138449	SLC40A1	solute carrier family 40 member 1 [Source:HGNC Symbol;Acc:HGNC:10909]	0.70197	0.0451152
ENSG00000272666	U62317.1	uncharacterized LOC105373098 [Source:NCBI gene;Acc:105373098]	1.70698	0.0452188
ENSG00000279080	AL022322.2	novel transcript	-1.16235	0.0452351
ENSG00000204872	NAT8B	N-acetyltransferase 8B (putative	1.6179	0.045299
ENSG00000183831	ANKRD45	ankyrin repeat domain 45 [Source:HGNC Symbol;Acc:HGNC:24786]	2.22747	0.0453221
ENSG00000267046	E2F3P1	E2F transcription factor 3 pseudogene 1 [Source:HGNC Symbol;Acc:HGNC:3116]	0.771579	0.0454884
ENSG00000284194	SCO2	SCO cytochrome c oxidase assembly protein 2 [Source:HGNC Symbol;Acc:HGNC:10604]	0.714284	0.0456716
ENSG00000214353	VAC14-AS1	VAC14 antisense RNA 1 [Source:HGNC Symbol;Acc:HGNC:48605]	-1.03669	0.0458687
ENSG00000198727	MT-CYB	mitochondrially encoded cytochrome b [Source:HGNC Symbol;Acc:HGNC:7427]	-0.738763	0.0458822
ENSG00000158714	SLAMF8	SLAM family member 8 [Source:HGNC Symbol;Acc:HGNC:21391]	1.72132	0.0460259
ENSG00000124302	CHST8	carbohydrate sulfotransferase 8 [Source:HGNC Symbol;Acc:HGNC:15993]	1.72301	0.0461016
ENSG00000224614	TNK2-AS1	TNK2 antisense RNA 1 [Source:HGNC Symbol;Acc:HGNC:49093]	0.761701	0.046117
ENSG00000140830	TXNL4B	thioredoxin like 4B [Source:HGNC Symbol;Acc:HGNC:26041]	0.865071	0.0461237
ENSG00000108771	DHX58	DExH-box helicase 58 [Source:HGNC Symbol;Acc:HGNC:29517]	0.70774	0.0463415
ENSG00000264070	DND1P1	DND microRNA-mediated repression inhibitor 1 pseudogene 1 [Source:HGNC Symbol;Acc:HGNC:31444]	-1.17338	0.046504
ENSG00000225465	RFPL1S	RFPL1 antisense RNA 1 [Source:HGNC Symbol;Acc:HGNC:9978]	1.06443	0.046813
ENSG00000132386	SERPINF1	serpin family F member 1 [Source:HGNC Symbol;Acc:HGNC:8824]	0.924273	0.0468793
ENSG00000175701	MTLN	mitoregulin [Source:HGNC Symbol;Acc:HGNC:27339]	0.60065	0.04739
ENSG00000139629	GALNT6	polypeptide N-acetylgalactosaminyltransferase 6 [Source:HGNC Symbol;Acc:HGNC:4128]	0.600127	0.0475347
ENSG00000245694	CRNDE	colorectal neoplasia differentially expressed [Source:HGNC Symbol;Acc:HGNC:37078]	1.03232	0.0476492
ENSG00000197077	KIAA1671	KIAA1671 [Source:HGNC Symbol;Acc:HGNC:29345]	0.813711	0.0476783
ENSG00000154608	CEP170P1	centrosomal protein 170 pseudogene 1 [Source:HGNC Symbol;Acc:HGNC:28364]	-1.43488	0.0477526
ENSG00000115523	GNLY	granulysin [Source:HGNC Symbol;Acc:HGNC:4414]	0.970373	0.0477809
ENSG00000197978	GOLGA6L9	golgin A6 family like 9 [Source:HGNC Symbol;Acc:HGNC:37229]	-0.75821	0.0479464
ENSG00000164440	TXLNB	taxilin beta [Source:HGNC Symbol;Acc:HGNC:21617]	0.910583	0.0480239
ENSG00000196220	SRGAP3	SLIT-ROBO Rho GTPase activating protein 3 [Source:HGNC Symbol;Acc:HGNC:19744]	-0.671111	0.0483961
ENSG00000287935	AC136297.1	novel transcript	0.939327	0.0484563
ENSG00000250654	AC023794.5	novel pseudogene	1.01672	0.0488273
ENSG00000164638	SLC29A4	solute carrier family 29 member 4 [Source:HGNC Symbol;Acc:HGNC:23097]	-1.23599	0.0488935
ENSG00000272688	AP005329.3	novel transcript	1.04032	0.0490372
ENSG00000145685	LHFPL2	LHFPL tetraspan subfamily member 2 [Source:HGNC Symbol;Acc:HGNC:6588]	0.613691	0.0490537
ENSG00000248527	MTATP6P1	MT-ATP6 pseudogene 1 [Source:HGNC Symbol;Acc:HGNC:44575]	-0.621723	0.0491334
ENSG00000115267	IFIH1	interferon induced with helicase C domain 1 [Source:HGNC Symbol;Acc:HGNC:18873]	0.79918	0.049399
ENSG00000239839	DEFA3	defensin alpha 3 [Source:HGNC Symbol;Acc:HGNC:2762]	-2.25703	0.0495072
ENSG00000117266	CDK18	cyclin dependent kinase 18 [Source:HGNC Symbol;Acc:HGNC:8751]	0.636931	0.0495074
ENSG00000060982	BCAT1	branched chain amino acid transaminase 1 [Source:HGNC Symbol;Acc:HGNC:976]	0.606671	0.0496873
ENSG00000161944	ASGR2	asialoglycoprotein receptor 2 [Source:HGNC Symbol;Acc:HGNC:743]	-0.713095	0.0497151
ENSG00000166278	C2	complement C2 [Source:HGNC Symbol;Acc:HGNC:1248]	0.93775	0.0499242
ENSG00000080854	IGSF9B	immunoglobulin superfamily member 9B [Source:HGNC Symbol;Acc:HGNC:32326]	-0.68219	0.0499412
